# Supplementary material for: Interrupted time series analysis of free maternity services policy in Nyamira County, Western Kenya
Source: PLoS One. 2019 May 8;14(5):e0216158. doi: 10.1371/journal.pone.0216158 (PMC6506147; doi:10.1371/journal.pone.0216158)
Supplement: S1 File — (XLSX) [file pone.0216158.s001.xlsx]

## Sheet: nyamira county
month	SVD	4th ANC	MD	CS	NND	SCD	MMR	SCD%	CSR	NNMR	SCD rate
30/06/11	743	480	2	24	15	767	260.8	44.3	3.1	19.6
31/07/11	673	461	7	34	7	707	990.1	40	4.8	9.9
31/08/11	847	633	5	39	5	886	564.3	50.1	4.4	5.6
30/09/11	841	618	2	49	6	890	224.7	50.3	5.5	6.7
31/10/11	800	560	1	41	11	841	118.9	47.6	4.9	13.1			2.02619
30/11/11	794	459	0	25	1	819	0	46.3	3.1	1.2
31/12/11	807	533	0	23	0	830	0	46.9	2.8	0			2.306
31/01/12	837	556	0	26	5	863	0	48.8	3	5.8
29/02/12	810	662	0	34	5	844	0	47.7	4	5.9
31/03/12	878	592	0	33	4	911	0	51.5	3.6	4.4
30/04/12	872	551	0	21	6	893	0	50.5	2.4	6.7
31/05/12	886	613	0	32	10	918	0	51.9	3.5	10.9
30/06/12	791	562	1	27	4	818	122.2	46.3	3.3	4.9
31/07/12	813	654	0	33	7	846	0	46.9	3.9	8.3
31/08/12	1019	730	2	28	8	1047	191	58	2.7	7.6
30/09/12	981	647	0	21	11	1002	0	55.5	2.1	11
31/10/12	951	739	0	22	8	973	0	53.9	2.3	8.2
30/11/12	837	656	0	28	5	865	0	47.9	3.2	5.8
31/12/12	879	637	0	28	2	907	0	50.2	3.1	2.2
31/01/13	892	734	1	35	6	927	107.9	51.4	3.8	6.5
28/02/13	810	662	0	34	11	844	0	46.8	4	13
31/03/13	992	727	0	34	9	1026	0	56.8	3.3	8.8
30/04/13	1015	749	0	43	11	1058	0	58.6	4.1	10.4
31/05/13	1072	772	0	39	20	1111	0	61.6	3.5	18
30/06/13	1343	702	0	24	9	1367	0	75.7	1.8	6.6
31/07/13	1294	772	0	42	8	1336	0	72.5	3.1	6
31/08/13	1306	781	0	46	9	1352	0	73.3	3.4	6.7
30/09/13	1322	834	1	50	1	1372	72.9	74.4	3.6	0.7
31/10/13	1328	795	0	34	10	1362	0	73.9	2.5	7.3
30/11/13	1257	813	1	58	17	1315	76	71.3	4.4	12.9
31/12/13	1020	587	1	32	7	1052	95.1	57	3	6.7
31/01/14	1189	667	1	63	10	1252	79.9	67.9	5	8
28/02/14	1178	678	2	36	11	1214	164.7	65.8	3	9.1
31/03/14	1359	759	0	61	9	1420	0	77	4.3	6.3
30/04/14	1326	821	0	65	16	1391	0	75.4	4.7	11.5
31/05/14	1358	804	0	52	7	1410	0	76.5	3.7	5
30/06/14	1277	696	1	33	11	1310	76.3	71	2.5	8.4
31/07/14	1288	790	1	55	6	1343	74.5	71.4	4.1	4.5
31/08/14	1404	841	1	33	10	1437	69.6	76.4	2.3	7
30/09/14	1524	853	0	48	7	1572	0	83.5	3.1	4.5
31/10/14	1457	890	7	32	13	1489	470.1	79.1	2.1	8.7
30/11/14	1340	968	2	45	4	1385	144.4	73.6	3.2	2.9

## Sheet: NDH
month	4th ANC	SVD	CS	SCD	NND	MD	PPH		OL	OC	iMMR	CSR	NNDR	PPH	OL
30/06/11	30	129	22	151	7	0	0	0	1	1	0	14.5695	46.3576	0	0.662252
31/07/11	33	133	34	167	7	0	1	1	8	9	0	20.3593	41.9162	0.598802	4.79042
31/08/11	68	143	39	182	3	0	0	0	1	1	0	21.4286	16.4835	0	0.549451
30/09/11	60	138	49	187	4	2	0	2	5	5	1324.5	26.2032	21.3904	0	2.6738
31/10/11	38	103	41	144	8	0	0	0	5	5	0	28.4722	55.5556	0	3.47222
30/11/11	35	108	25	133	0	0	0	0	0	0	0	18.797	0	0	0
31/12/11	43	96	22	118	3	0	0	0	3	3	0	18.6441	25.4237	0	2.54237
31/01/12	47	103	24	127	5	0	0	0	0	0	0	18.8976	39.3701	0	0
29/02/12	49	131	34	165	4	0	2	2	2	4	0	20.6061	24.2424	1.21212	1.21212
31/03/12	36	101	32	133	2	0	1	1	5	6	0	24.0602	15.0376	0.75188	3.7594
30/04/12	50	103	21	124	3	0	0	0	2	2	0	16.9355	24.1935	0	1.6129
31/05/12	50	124	32	156	8	0	2	2	3	5	0	20.5128	51.2821	1.28205	1.92308
30/06/12	54	102	27	129	3	0	0	0	0	0	0	20.9302	23.2558	0	0
31/07/12	81	97	33	130	5	0	0	0	1	1	0	25.3846	38.4615	0	0.769231
31/08/12	67	138	28	166	4	0	2	2	0	2	0	16.8675	24.0964	1.20482	0
30/09/12	60	93	18	111	10	0	0	0	2	2	0	16.2162	90.0901	0	1.8018
31/10/12	86	103	22	125	7	0	1	1	5	6	0	17.6	56	0.8	4
30/11/12	67	116	27	143	5	0	0	0	7	7	0	18.8811	34.965	0	4.8951
31/12/12	59	96	28	124	2	0	1	1	4	5	0	22.5806	16.129	0.806452	3.22581
31/01/13	81	123	35	158	6	1	2	3	2	4	662.252	22.1519	37.9747	1.26582	1.26582
28/02/13	87	100	39	139	11	0	1	1	3	4	0	28.0576	79.1367	0.719424	2.15827
31/03/13	56	113	34	147	6	0	0	0	3	3	0	23.1293	40.8163	0	2.04082
30/04/13	57	124	43	167	8	0	0	0	6	6	0	25.7485	47.9042	0	3.59281		2.02619
31/05/13	72	118	41	159	20	0	2	2	1	3	0	25.7862	125.786	1.25786	0.628931
30/06/13	70	132	24	156	8	0	0	0	1	1	0	15.3846	51.2821	0	0.641026
31/07/13	50	133	42	175	7	0	1	1	0	1	0	24	40	0.571429	0
31/08/13	58	152	46	198	9	0	2	2	0	2	0	23.2323	45.4545	1.0101	0
30/09/13	50	155	50	295	0	1	1	2	0	1	662.252	16.9492	0	0.338983	0
31/10/13	65	166	34	200	9	0	1	1	0	1	0	17	45	0.5	0
30/11/13	48	148	58	206	15	1	0	1	0	0	662.252	28.1553	72.8155	0	0
31/12/13	42	68	32	100	5	0	0	0	0	0	0	32	50	0	0
31/01/14	52	116	63	179	7	1	1	2	2	3	662.252	35.1955	39.1061	0.558659	1.11732
28/02/14	49	119	36	155	9	2	2	4	0	2	1324.5	23.2258	58.0645	1.29032	0
31/03/14	48	129	61	190	7	0	0	0	1	1	0	32.1053	36.8421	0	0.526316
30/04/14	72	168	59	227	14	0	0	0	0	0	0	25.9912	61.674	0	0
31/05/14	65	163	52	215	7	0	0	0	0	0	0	24.186	32.5581	0	0
30/06/14	56	161	33	194	10	1	0	1	6	6	662.252	17.0103	51.5464	0	3.09278
31/07/14	66	161	55	216	6	1	0	1	0	0	662.252	25.463	27.7778	0	0
31/08/14	79	151	33	184	10	1	0	1	0	0	662.252	17.9348	54.3478	0	0
30/09/14	70	166	48	214	6	0	0	0	0	0	0	22.4299	28.0374	0	0
31/10/14	56	155	28	183	9	0	3	3	0	3	0	15.3005	49.1803	1.63934	0
30/11/14	55	156	45	201	4	2	1	3	0	1	1324.5	22.3881	19.9005	0.497512	0

## Sheet: subcounties
month	Nyamira S	Nyamira N	Manga	Borabu	Masaba N	Total	NSSCDR	NNSCDR	MSCDR	BSCDR	MNSCDR	total SCDR
30/06/11	257	151	79	150	170	807	54.4492	41.7127	30.3846	43.3526	51.6717	45.6448
31/07/11	299	145	56	147	164	811	63.3475	40.0552	21.5385	42.4855	49.848	45.871
31/08/11	355	158	125	104	145	887	75.2119	43.6464	48.0769	30.0578	44.0729	50.1697
30/09/11	379	165	88	112	152	896	80.2966	45.5801	33.8462	32.3699	46.2006	50.6787
31/10/11	369	150	86	100	139	844	78.178	41.4365	33.0769	28.9017	42.2492	47.7376
30/11/11	347	149	76	102	145	819	73.5169	41.1602	29.2308	29.4798	44.0729	46.3235
31/12/11	354	141	81	105	151	832	75	38.9503	31.1538	30.3468	45.8967	47.0588
31/01/12	359	147	90	120	142	858	76.0593	40.6077	34.6154	34.6821	43.1611	48.5294
29/02/12	386	143	71	117	133	850	81.7797	39.5028	27.3077	33.815	40.4255	48.0769
31/03/12	409	167	69	143	127	915	86.6525	46.1326	26.5385	41.3295	38.6018	51.7534
30/04/12	383	163	66	143	143	898	81.1441	45.0276	25.3846	41.3295	43.465	50.7919
31/05/12	399	187	70	119	148	923	84.5339	51.6575	26.9231	34.3931	44.9848	52.2059
30/06/12	328	169	55	130	142	824	69.4915	46.6851	21.1538	37.5723	43.1611	46.6063
31/07/12	355	137	65	135	146	838	73.6515	37.1274	24.5283	38.2436	43.4524	46.4266
31/08/12	441	172	86	169	187	1055	91.4938	46.6125	32.4528	47.8754	55.6548	58.4488
30/09/12	405	169	87	147	199	1007	84.0249	45.7995	32.8302	41.6431	59.2262	55.7895
31/10/12	386	164	86	182	163	981	80.083	44.4444	32.4528	51.5581	48.5119	54.349
30/11/12	370	142	65	102	168	847	76.7635	38.4824	24.5283	28.8952	50	46.9252
31/12/12	362	148	90	150	158	908	75.1037	40.1084	33.9623	42.4929	47.0238	50.3047
31/01/13	434	119	76	120	180	929	90.0415	32.2493	28.6792	33.9943	53.5714	51.4681
28/02/13	396	153	99	151	176	975	82.1577	41.4634	37.3585	42.7762	52.381	54.0166
31/03/13	456	167	94	149	165	1031	94.6058	45.2575	35.4717	42.2096	49.1071	57.1191
30/04/13	462	156	116	166	163	1063	95.8506	42.2764	43.7736	47.0255	48.5119	58.892
31/05/13	457	200	110	187	169	1123	94.8133	54.2005	41.5094	52.9745	50.2976	62.2161
30/06/13	504	265	113	245	242	1369	104.564	71.8157	42.6415	69.4051	72.0238	75.8449
31/07/13	527	256	128	210	256	1377	107.114	67.9045	47.2325	58.1717	74.6356	74.6746
31/08/13	571	240	135	181	227	1354	116.057	63.6605	49.8155	50.1385	66.1808	73.4273
30/09/13	555	289	114	173	241	1372	112.805	76.6578	42.0664	47.9224	70.2624	74.4035
31/10/13	555	272	130	171	240	1368	112.805	72.1485	47.9705	47.3684	69.9708	74.1866
30/11/13	513	293	99	166	247	1318	104.268	77.7188	36.5314	45.9834	72.0117	71.4751
31/12/13	374	222	121	131	209	1057	76.0163	58.8859	44.6494	36.2881	60.9329	57.321
31/01/14	439	249	121	141	290	1240	89.2276	66.0477	44.6494	39.0582	84.5481	67.2451
28/02/14	457	265	97	154	250	1223	92.8862	70.2918	35.7934	42.6593	72.8863	66.3232
31/03/14	552	292	121	178	285	1428	112.195	77.4536	44.6494	49.3075	83.0904	77.4403
30/04/14	552	288	106	194	251	1391	112.195	76.3926	39.1144	53.7396	73.1778	75.4338
31/05/14	541	273	116	189	291	1410	109.959	72.4138	42.8044	52.3546	84.8397	76.4642
30/06/14	491	284	94	186	262	1317	99.7967	75.3316	34.6863	51.5235	76.3848	71.4208
31/07/14	507	271	100	183	287	1348	100.996	70.3896	36.2319	49.7283	82	71.6259
31/08/14	542	269	129	194	306	1440	107.968	69.8701	46.7391	52.7174	87.4286	76.5143
30/09/14	592	283	169	207	323	1574	117.928	73.5065	61.2319	56.25	92.2857	83.6344
31/10/14	540	309	155	171	319	1494	107.57	80.2597	56.1594	46.4674	91.1429	79.3836
30/11/14	514	266	123	150	287	1340	102.39	69.0909	44.5652	40.7609	82	71.2009

## Sheet: hospitals
month	kijauri	manga dh	nyangena	esani	masaba dh	ekerenyo	nyamusi	nyamira dh	total
30/06/11	13	31	4	13	83	26	25	151	346	346
31/07/11	8	20	2	10	85	32	29	167	353	353
31/08/11	10	20	13	7	88	43	30	182	393	393
30/09/11	14	27	9	14	91	46	34	187	422	422
31/10/11	13	21	9	10	97	31	25	144	350	350
30/11/11	8	12	5	5	102	35	31	133	331	331
31/12/11	9	12	8	9	83	27	21	118	287	287
31/01/12	10	14	7	15	79	36	29	127	317	317
29/02/12	13	17	7	6	69	44	22	165	343	343
31/03/12	15	8	3	5	55	40	26	133	285	285
30/04/12	8	11	11	2	70	32	35	124	293	293
31/05/12	9	13	14	10	82	36	29	156	349	349
30/06/12	10	10	7	6	67	36	32	129	297	297
31/07/12	20	17	7	4	76	31	17	130	302	302
31/08/12	14	16	8	8	103	38	31	166	384	384
30/09/12	8	18	6	18	83	30	37	111	311	311
31/10/12	11	8	13	6	72	33	26	125	294	294
30/11/12	11	16	6	6	84	20	38	143	324	324
31/12/12	18	15	8	7	63	19	39	124	293	293
31/01/13	13	14	6	10	88	17	28	158	334	334
28/02/13	12	18	11	12	85	16	35	139	328	328
31/03/13	12	15	10	9	85	25	48	147	351	351
30/04/13	23	23	9	3	96	30	30	167	381	381
31/05/13	22	22	11	2	95	40	38	159	389	389
30/06/13	37	15	20	7	105	61	48	156	449	449
31/07/13	24	23	24	12	93	46	62	175	459	459
31/08/13	29	31	30	16	95	36	51	198	486	486
30/09/13	29	22	20	12	96	65	66	205	515	515
31/10/13	21	30	25	14	95	65	82	200	532	532
30/11/13	37	23	18	21	79	66	91	206	541	541
31/12/13	9	18	9	7	33	33	38	100	247	247
31/01/14	22	23	19	12	91	68	40	179	454	454
28/02/14	21	18	12	7	76	55	65	155	409	409
31/03/14	30	12	27	10	93	73	61	190	496	496
30/04/14	32	16	26	10	86	76	60	227	533	533
31/05/14	41	22	28	9	104	80	55	215	554	554
30/06/14	31	16	22	13	99	70	66	194	511	511
31/07/14	33	14	26	15	109	72	64	216	549	549
31/08/14	29	15	30	24	100	72	33	184	487	487
30/09/14	27	36	34	18	95	59	61	214	544	544
31/10/14	31	40	36	16	110	90	62	183	568	568
30/11/14	26	23	32	14	103	45	61	201	505	505

## Sheet: PHC
month	county	hospitals	phc	HospP	PHCP
30/06/11	743	346	397	46.568	53.432
31/07/11	673	268	405	39.8217	60.1783
31/08/11	847	393	454	46.3991	53.6009
30/09/11	841	422	419	50.1784	49.8216
31/10/11	800	350	450	43.75	56.25
30/11/11	794	331	463	41.6877	58.3123
31/12/11	807	287	520	35.5638	64.4362
31/01/12	837	317	520	37.8734	62.1266
29/02/12	810	343	467	42.3457	57.6543
31/03/12	878	285	593	32.4601	67.5399
30/04/12	872	293	579	33.6009	66.3991
31/05/12	886	349	537	39.3905	60.6095
30/06/12	791	297	494	37.5474	62.4526
31/07/12	813	302	511	37.1464	62.8536
31/08/12	1019	384	635	37.684	62.316
30/09/12	981	311	670	31.7023	68.2977
31/10/12	951	294	657	30.9148	69.0852
30/11/12	837	324	513	38.7097	61.2903
31/12/12	879	293	586	33.3333	66.6667
31/01/13	892	334	558	37.4439	62.5561
28/02/13	810	328	482	40.4938	59.5062
31/03/13	992	351	641	35.3831	64.6169
30/04/13	1015	381	634	37.5369	62.4631
31/05/13	1072	389	683	36.2873	63.7127
30/06/13	1343	359	984	26.7312	73.2688
31/07/13	1294	459	835	35.4714	64.5286
31/08/13	1306	486	820	37.2129	62.7871
30/09/13	1322	515	807	38.9561	61.0439
31/10/13	1328	450	878	33.8855	66.1145
30/11/13	1257	541	716	43.039	56.961
31/12/13	1020	247	773	24.2157	75.7843
31/01/14	1189	454	735	38.1833	61.8167
28/02/14	1178	409	769	34.7199	65.2801
31/03/14	1359	496	863	36.4974	63.5026
30/04/14	1326	533	793	40.1961	59.8039
31/05/14	1358	554	804	40.7953	59.2047
30/06/14	1277	511	766	40.0157	59.9843
31/07/14	1288	549	739	42.6242	57.3758
31/08/14	1404	487	917	34.6866	65.3134
30/09/14	1524	544	980	35.6955	64.3045
31/10/14	1457	568	889	38.9842	61.0158
30/11/14	1340	505	835	37.6866	62.3134
	44410	16639	27771	37.4668	62.5332
before	20840	7972	12868	38.2534	61.7466
after	23570	8667	14903	36.7713	63.2287

## Sheet: phc sc
month	borabu			manga			masaba n			nyamira s			nyamira n			BpSCDp	MpSCDp	MaspSCDp	NSpSCDp	NNpSCDp	Borabu	Manga	Masaba	Nyamira S	Nyamira N	Borabu	Manga	Masaba	Nyamira	Nyamira N
	SC	HOSP	PHC	SC	HOSP	PHC	SC	HOSP	PHC	SC	HOSP	PHC	SC	HOSP	PHC						PHCF
30/06/11	147	13	134	79	35	44	170	96	74	257	151	106	151	51	100	91.1565	55.6962	43.5294	41.2451	66.2252	134	44	74	106	100	13	35	96	151	51
31/07/11	147	8	139	56	22	34	164	10	154	299	167	132	145	61	84	94.5578	60.7143	93.9024	44.1472	57.931	139	34	154	132	84	8	22	10	167	61
31/08/11	104	10	94	125	33	92	145	95	50	355	182	173	158	73	85	90.3846	73.6	34.4828	48.7324	53.7975	94	92	50	173	85	10	33	95	182	73
30/09/11	112	14	98	88	36	52	152	105	47	379	187	192	165	80	85	87.5	59.0909	30.9211	50.6596	51.5152	98	52	47	192	85	14	36	105	187	80
31/10/11	100	13	87	86	30	56	139	107	32	369	144	225	150	56	94	87	65.1163	23.0216	60.9756	62.6667	87	56	32	225	94	13	30	107	144	56
30/11/11	102	8	94	76	17	59	145	107	38	347	133	214	149	66	83	92.1569	77.6316	26.2069	61.6715	55.7047	94	59	38	214	83	8	17	107	133	66
31/12/11	105	9	96	81	20	61	151	92	59	354	118	236	141	48	93	91.4286	75.3086	39.0728	66.6667	65.9574	96	61	59	236	93	9	20	92	118	48
31/01/12	117	10	107	90	21	69	142	94	48	359	127	232	147	65	82	91.453	76.6667	33.8028	64.624	55.7823	107	69	48	232	82	10	21	94	127	65
29/02/12	117	13	104	71	24	47	133	75	58	386	165	221	143	66	77	88.8889	66.1972	43.609	57.2539	53.8462	104	47	58	221	77	13	24	75	165	66
31/03/12	143	15	128	69	11	58	127	60	67	409	133	276	167	66	101	89.5105	84.058	52.7559	67.4817	60.479	128	58	67	276	101	15	11	60	133	66
30/04/12	143	8	135	66	22	44	143	72	71	383	124	259	163	67	96	94.4056	66.6667	49.6503	67.624	58.8957	135	44	71	259	96	8	22	72	124	67
31/05/12	119	9	110	70	27	43	148	92	56	399	156	243	187	65	122	92.437	61.4286	37.8378	60.9023	65.2406	110	43	56	243	122	9	27	92	156	65
30/06/12	130	10	120	55	17	38	142	73	69	328	129	199	169	68	101	92.3077	69.0909	48.5915	60.6707	59.7633	120	38	69	199	101	10	17	73	129	68
31/07/12	169	20	149	65	24	41	146	80	66	355	130	225	137	48	89	88.1657	63.0769	45.2055	63.3803	64.9635	149	41	66	225	89	20	24	80	130	48
31/08/12	169	14	155	86	24	62	187	111	76	441	166	275	172	69	103	91.716	72.093	40.6417	62.3583	59.8837	155	62	76	275	103	14	24	111	166	69
30/09/12	147	8	139	87	24	63	199	101	98	405	111	294	169	67	102	94.5578	72.4138	49.2462	72.5926	60.355	139	63	98	294	102	8	24	101	111	67
31/10/12	182	11	171	86	21	65	163	78	85	386	125	261	164	59	105	93.956	75.5814	52.1472	67.6166	64.0244	171	65	85	261	105	11	21	78	125	59
30/11/12	102	11	91	65	22	43	168	90	78	370	143	227	142	58	84	89.2157	66.1538	46.4286	61.3514	59.1549	91	43	78	227	84	11	22	90	143	58
31/12/12	150	18	132	90	23	67	158	70	88	362	124	238	148	58	90	88	74.4444	55.6962	65.7459	60.8108	132	67	88	238	90	18	23	70	124	58
31/01/13	151	13	138	76	20	56	180	98	82	434	158	276	119	45	74	91.3907	73.6842	45.5556	63.5945	62.1849	138	56	82	276	74	13	20	98	158	45
28/02/13	151	12	139	99	29	70	176	97	79	396	139	257	153	51	102	92.053	70.7071	44.8864	64.899	66.6667	139	70	79	257	102	12	29	97	139	51
31/03/13	149	12	137	94	25	69	165	94	71	456	147	309	167	73	94	91.9463	73.4043	43.0303	67.7632	56.2874	137	69	71	309	94	12	25	94	147	73
30/04/13	166	23	143	116	32	84	163	99	64	462	167	295	156	60	96	86.1446	72.4138	39.2638	63.8528	61.5385	143	84	64	295	96	23	32	99	167	60
31/05/13	187	22	165	110	33	77	169	97	72	457	159	298	200	78	122	88.2353	70	42.6036	65.2079	61	165	77	72	298	122	22	33	97	159	78
30/06/13	245	37	208	113	35	78	242	112	130	504	156	348	265	109	156	84.898	69.0265	53.719	69.0476	58.8679	208	78	130	348	156	37	35	112	156	109
31/07/13	181	24	157	128	47	81	256	105	151	527	175	352	256	108	148	86.7403	63.2812	58.9844	66.7932	57.8125	157	81	151	352	148	24	47	105	175	108
31/08/13	181	29	152	135	61	74	227	111	116	571	198	373	240	87	153	83.9779	54.8148	51.1013	65.324	63.75	152	74	116	373	153	29	61	111	198	87
30/09/13	173	29	144	114	42	72	241	108	133	555	205	350	289	131	158	83.237	63.1579	55.1867	63.0631	54.6713	144	72	133	350	158	29	42	108	205	131
31/10/13	171	21	150	130	55	75	240	109	131	555	200	355	272	65	207	87.7193	57.6923	54.5833	63.964	76.1029	150	75	131	355	207	21	55	109	200	65
30/11/13	166	37	129	99	41	58	247	100	147	513	206	307	293	157	136	77.7108	58.5859	59.5142	59.8441	46.4164	129	58	147	307	136	37	41	100	206	157
31/12/13	131	9	122	121	27	94	209	40	169	374	100	274	222	71	151	93.1298	77.686	80.8612	73.262	68.018	122	94	169	274	151	9	27	40	100	71
31/01/14	154	22	132	121	42	79	290	103	187	439	179	260	249	108	141	85.7143	65.2893	64.4828	59.2255	56.6265	132	79	187	260	141	22	42	103	179	108
28/02/14	154	21	133	97	30	67	250	83	167	457	155	302	265	120	145	86.3636	69.0722	66.8	66.0832	54.717	133	67	167	302	145	21	30	83	155	120
31/03/14	178	30	148	121	39	82	285	103	182	552	190	362	292	134	158	83.1461	67.7686	63.8596	65.5797	54.1096	148	82	182	362	158	30	39	103	190	134
30/04/14	194	32	162	106	42	64	251	96	155	552	227	325	288	136	152	83.5052	60.3774	61.753	58.8768	52.7778	162	64	155	325	152	32	42	96	227	136
31/05/14	189	41	148	116	50	66	291	113	178	541	215	326	273	135	138	78.3069	56.8966	61.1684	60.2588	50.5495	148	66	178	326	138	41	50	113	215	135
30/06/14	186	31	155	94	38	56	262	112	150	491	194	297	284	136	148	83.3333	59.5745	57.2519	60.4888	52.1127	155	56	150	297	148	31	38	112	194	136
31/07/14	183	33	150	100	40	60	287	124	163	507	216	291	271	136	135	81.9672	60	56.7944	57.3964	49.8155	150	60	163	291	135	33	40	124	216	136
31/08/14	194	29	165	129	45	84	306	124	182	542	184	358	269	105	164	85.0515	65.1163	59.4771	66.0517	60.9665	165	84	182	358	164	29	45	124	184	105
30/09/14	207	27	180	169	70	99	323	113	210	592	214	378	283	120	163	86.9565	58.5799	65.0155	63.8514	57.5972	180	99	210	378	163	27	70	113	214	120
31/10/14	171	31	140	155	76	79	319	126	193	540	183	357	309	152	157	81.8713	50.9677	60.5016	66.1111	50.8091	140	79	193	357	157	31	76	126	183	152
30/11/14	150	26	124	123	55	68	287	117	170	514	201	313	266	106	160	82.6667	55.2846	59.2334	60.8949	60.1504	124	68	170	313	160	26	55	117	201	106
	155.167	19.3571	135.81	98.9762	33.9762	65	204.476	95.0476	109.429	439.857	163.881	275.976	205.905	86.0476	119.857	87.9729	66.3907	51.2471	62.3127	58.8225
																				2529.37
